# Supplementary material for: Redefining Roles—Fathers Play a Crucial Role in Shaping Children’s Healthy Eating Behaviors: Cross-Sectional Observational Study
Source: Nutrients. 2025 Feb 28;17(5):860. doi: 10.3390/nu17050860 (PMC11901718; doi:10.3390/nu17050860)
Supplement: Supplementary file 1 [file nutrients-17-00860-s001.zip]

Archive with 1 entries (1 files):
- nutrients-3480581-supplementary.pdf
